# Supplementary material for: Atomoxetine restores the response inhibition network in Parkinson’s disease
Source: Brain. 2016 Jun 24;139(8):2235–48. doi: 10.1093/brain/aww138 (PMC4958901; doi:10.1093/brain/aww138)
Supplement: Supplementary Data [file aww138_supplementary_data.zip]

Archive with 1 entries (1 files):
- brain-2015-01535-File002.pdf
